# Supplementary material for: Heterogeneity in global gene expression profiles between biopsy specimens taken peri-surgically from primary ER-positive breast carcinomas
Source: Breast Cancer Res. 2016 Apr 1;18:39. doi: 10.1186/s13058-016-0696-2 (PMC4818440; doi:10.1186/s13058-016-0696-2)
Supplement: Additional file 2: Table S1. — Demographics for study I and study II. Table S2. Correlation of paired expression levels in 13 genes reported in breast cancer (complementing Table 1). Table S3. A) Canonical pathways and B) top networks identified in study I. Table S4. Genes correlated with time elapsed in study I. Table S5. Top pathways identified from 116 genes correlated with time elapsed. Table S6. Top networks identified from 116 genes correlated with time elapsed. Table S7. Intrinsic subtype concordance between pairs. Table S8. Top pathways identified in study II. Table S9. Top networks identified in study II. Table S10. Top 20 genes identified in study I and their p value in study II. (XLSX 50 kb) [file 13058_2016_696_MOESM2_ESM.xlsx]

## Sheet: Table S1 
Table S1. Demographics for Study I and Study II
	Study I		Study II
	n	%	n	%
Age at randomisation (years)
50-59	12	52.1739	4	7.1
60-69	5	45.4545	16	28.6
70-79	2	3.27869	16	28.6
≥80	4	6.77966	20	35.7
Age at randomisation - Median (IQR)	55	(47-70)	76.6	(67.4 - 81.7)
Tumour grade
G1	6	26.087	8	14.3
G2	8	34.7826	30	53.6
G3	8	34.7826	8	14.3
Not known	1	4.34783	10	17.9
Tumour size (cm)
≤2	5	21.7391	14	25
>2 & ≤5	14	60.8696	41	73.2
>5	4	17.3913	1	1.8
Nodal status
Negative	14	60.8696	33	58.9
Positive	8	34.7826	23	41.1
Not known	1	4.34783
Histological type
Ductal	18	78.2609	43	76.8
Lobular	3	13.0435	9	16.1
DCIS	2	8.69565
Mucinous			3	5.4
Mixed ductal and lobular			1	1.8
ER status
Positive	21	91.3043	56	100
Negative	2	8.69565
PgR status
Positive	19	82.6087	44	78.6
Negative	4	17.3913	6	10.7
Not known			6	10.7
HER2 status
Negative	20	86.9565	46	82.1
Positive	3	13.0435	8	14.3
Not known			2	3.6
Ki67 (%) at baseline - Median (IQR)*	14.2	6.9-17.1	19	11.9 - 33.6
Nodal status and HER status are recorded post-surgery, all other characteristics recorded pre-surgery. Tumour size is measured either by ultrasound or clinical examination
*Baseline Ki67 data unavailable for 5/56 patients

## Sheet: Table S2
Table S2. Correlation of paired expression levels in 18 genes reported in breast cancer and 9 identified by Jeselsohn.
		STUDY I					STUDY II						STUDY I vs. STUDY II
		Gene symbol	R	P value	Geometric Mean of B/A	95% CI		R	P value	Geometric Mean of S/D	95% CI		Z-value	P-value (2 tail)
Genes selected as commonly studied in breast cancer		AURKA	0.677	0.0004	0.951	0.796-1.137		0.759	<0.0001	1.01	0.923-1.106		-0.65	0.5157
		BAG1	0.713	0.0001	0.971	0.946-0.996		0.734	<0.0001	1.043	0.984-1.106		-0.17	0.865
		CCND1	0.621	0.0016	1.133	0.912-1.408		0.645	<0.0001	1.048	0.920-1.194		-0.15	0.8808
		ERBB2	0.811	<0.0001	0.926	0.786-1.091		0.844	<0.0001	1.065	0.973-1.166		-0.4	0.6892
		ESR1	0.847	<0.0001	0.958	0.787-1.165		0.715	<0.0001	1.027	0.910-1.159		1.33	0.1835
		FOXA1	0.686	0.0003	0.922	0.796-1.067		0.597	<0.0001	1.037	0.952-1.129		0.58	0.5619
		GATA3	0.756	<0.0001	1.018	0.847-1.223		0.704	<0.0001	1.083	0.974-1.203		0.43	0.6672
		GPR160	0.805	<0.0001	1.118	0.975-1.282		0.554	<0.0001	1.034	0.923-1.159		1.86	0.0629
		MKi67	0.354	0.0978	1.009	0.962-1.058		0.522	<0.0001	0.977	0.930-1.027		-0.8	0.4237
		MAPT	0.847	<0.0001	0.806	0.692-0.938		0.811	<0.0001	1.108	0.965-1.273		0.44	0.6599
		MLPH	0.741	<0.0001	1.06	0.901-1.246		0.741	<0.0001	1.107	0.992-1.235		0	1
		NAT1	0.604	0.0023	0.813	0.626-1.056		0.717	<0.0001	0.944	0.750-1.188		-0.77	0.4413
		PGR	0.522	0.0106	1.093	0.946-1.263		0.824	<0.0001	0.978	0.894-1.070		-2.25	0.0244
		SCUBE2	0.806	<0.0001	1.158	0.923-1.453		0.857	<0.0001	0.989	0.846-1.156		-0.63	0.5287
		SLAMF8	0.621	0.0016	0.996	0.909-1.090		0.655	<0.0001	1.027	0.935-1.129		-0.22	0.8259
		SNAI2	0.43	0.0408	0.897	0.790-1.018		0.481	0.0002	0.94	0.838-1.054		-0.25	0.8026
		TFF1	0.932	<0.0001	1.148	0.932-1.413		0.842	<0.0001	1.216	0.980-1.509		1.7	0.0891
		TOP2A	0.682	0.0003	0.977	0.766-1.247		0.651	<0.0001	1.089	0.944-1.255		0.21	0.8337
Genes that significantly changed in Jeselsohn et al (2013)	(a) immune related	IGFBP2	0.583	0.0035	1.051	0.862-1.282		0.784	<0.0001	1.136	1.031-1.251		-1.48	0.1389
		IL6	0.712	0.0001	1.108	1.003-1.223		0.194	0.1525	1.167	1.079-1.262		2.65	0.008
		CD68	0.412	0.0509	1.065	0.889-1.272		0.464	0.0003	1.099	0.985-1.226		-0.25	0.8026
		CD14	0.553	0.0062	1.047	0.905-1.211		0.355	0.0074	1.017	0.901-1.148		0.96	0.3371
		CD52	0.755	< 0.0001	1.085	0.923-1.276		0.436	0.0008	1.038	0.876-1.230		1.97	0.0488
		CD44	0.458	0.0278	0.927	0.788-1.091		0.816	<0.0001	0.952	0.890-1.019		-2.48	0.0131
		PPARG	0.315	0.1438	0.806	0.608-1.068		0.343	0.0096	0.993	0.870-1.132		-0.12	0.9045
		ADM	0.476	0.0217	0.931	0.720-1.204		0.544	<0.0001	1.122	0.964-1.306		-0.35	0.7263
		VEGFA	0.653	0.0007	1.043	0.967-1.124		0.647	<0.0001	0.991	0.930-1.055		0.04	0.9681
	(b) non-immune related	CENPF	0.781	< 0.0001	1.039	0.913-1.183		0.729	<0.0001	1.062	0.959-1.176		0.46	0.6455
		MYC	0.509	0.0132	1.076	0.897-1.292		0.65	<0.0001	1.439	1.241-1.668		-0.82	0.4122
		CCNB1	0.413	0.0501	0.976	0.883-1.078		0.469	0.0003	1.01	0.919-1.107		-0.27	0.7872
		MAP1LC3B	0.598	0.0026	0.957	0.882-1.038		0.809	<0.0001	0.971	0.933-1.010		-1.65	0.099
		SNAI1	ND	ND	ND	ND		ND	ND	ND	ND		ND	ND

## Sheet: Table S3A.B
Table S3. A) Canonical pathways and B) Top networks identified in Study I.
Table S3A
Canonical Pathways	B-H p-value	Molecules
Oxidative Phosphorylation	8.91251e-05	CYB5A,ATP5O,ATP5F1,ATP5J,ATP5C1,COX5B
Mitochondrial Dysfunction	0.000831764	CYB5A,ATP5O,ATP5F1,ATP5J,ATP5C1,COX5B
CDK5 Signaling	0.0147911	GNAS,LAMB1,FOSB,PPP1R1B
Oleate Biosynthesis II (Animals)	0.0165959	CYB5A,SCD
Protein Ubiquitination Pathway	0.0380189	UBB,PSMA3,PSMC6,HSP90AA1,HSPE1
Aldosterone Signaling in Epithelial Cells	0.0380189	DUSP1,SGK1,HSP90AA1,HSPE1
Table S3B
ID	Score	Focus Molecules	Top Diseases and Functions	Molecules in Network
1	39	18	DNA Replication, Recombination, and Repair, Nucleic Acid Metabolism, Small Molecule Biochemistry	20s proteasome,26s Proteasome,ADCY,BST2,Calcineurin protein(s),Cg,Creb,DUSP1,ERK1/2,FOSB,FSH,GNAS,hemoglobin,HSPE1,Insulin,KLF13,Lh,MAP2K1/2,NR4A2,Pde,PDE5A,PDGF BB,PDXK,PFKFB3,phosphatase,Pkg,PPP1R1B,PRDX2,Pro-inflammatory Cytokine,PSMC6,PTPLB,RETSAT,RGS2,ZAK,ZFP36
2	31	15	DNA Replication, Recombination, and Repair, Energy Production, Nucleic Acid Metabolism	adenosine-tetraphosphatase,AGPAT2,ARRB1,ARRDC1,ATP synthase,ATP5C1,ATP5D,ATP5F1,ATP5H,ATP5I,ATP5J,ATP5O,ATP5S,ATPase,caspase,CCT8,Ck2,F0 ATP synthase,F1 ATPase,FOXRED1,GTPase,HSP90AA1,HSPCA,IARS2,MT-ATP6,Pkc(s),PSMA3,PTCH2,RGS1,RGS11,RNA polymerase II,TPI1,UBB,XAF1,ZNF74
3	28	14	Developmental Disorder, Hereditary Disorder, Metabolic Disease	AKIRIN2,ARL17A/ARL17B,C19orf66,C6orf62,CCDC117,CHPT1,CNFN,CSRNP1,EIF4H,ELAVL1,EML4,ETFA,ETFDH,FAM83F,GSTO2,HIGD1A,HNF4A,IER3IP1,KBTBD4,KIAA0247,KLHL6,LGALSL,LIPT1,MRPL57,NSA2,PAQR7,RAB2B,RPL36AL,SLC35A5,STT3A,SZRD1,TMEM68,UBC,UGP2,ZNF106
4	21	11	Cell Death and Survival, Embryonic Development, Cellular Movement	Akt,Ap1,CD3,COX5B,CYB5A,cytochrome-c oxidase,ERK,estrogen receptor,ETS1,Focal adhesion kinase,Growth hormone,Histone h3,Hsp70,IgG,IL1,IL12 (complex),Immunoglobulin,Integrin,ITGAV,Jnk,LAMB1,LDL,Mapk,MME,NFkB (complex),NRP1,P38 MAPK,PI3K (complex),Pka,PPIAL4G (includes others),SCD,SGK1,Tgf beta,TSPAN3,Vegf
5	8	5	Cell Signaling, Molecular Transport, Nucleic Acid Metabolism	ADCY9,AP5Z1,APP,CCNB1IP1,CHRM4,CRHR2,DENND6B,DNAJC5,DRD2,FAM213A,FOXK1,FOXK2,FYCO1,FZD5,GNB3,GNRHR,GPR3,HCFC2,HTR2A,IRF2BP1,IRF2BP2,IRF2BPL,K Channel,Na+,K+ -ATPase,Na-k-atpase,PAWR,PDXP,PPAP2B,PPP1R1B,PPP3CA,PRDX5,PTGDR,RGS1,SSTR2,voltage-gated calcium channel
6	2	1	Cancer, Organismal Injury and Abnormalities, Reproductive System Disease	NUFIP1,SNORD13

## Sheet: Table S4
Table S4. Genes correlated with time elapsed in Study I.
Symbol	Probe ID	Rho	P value	D.F.	Adjusted P value
HTRA3	ILMN_1812669	0.757859	3e-05	23	0.443181
FGFRL1	ILMN_1795865	0.744317	5e-05	23	0.443181
AGPAT2	ILMN_1732176	0.725258	9e-05	23	0.443181
TP53I3	ILMN_2358919	0.723251	0.0001	23	0.443181
PSMB10	ILMN_1683026	0.720242	0.000106402	23	0.443181
RRAGD	ILMN_1699772	0.715226	0.000125103	23	0.443181
G0S2	ILMN_1691846	0.711715	0.000139838	23	0.443181
MYL6	ILMN_2326071	0.707201	0.000160989	23	0.443181
CEBPA	ILMN_1715715	0.7067	0.000163502	23	0.443181
PC	ILMN_1671489	0.695164	0.000231526	23	0.508633
FLJ20254	ILMN_1716907	0.691653	0.000256586	23	0.508633
LGALS1	ILMN_1723978	0.686637	0.000296449	23	0.508633
ADAMTS7	ILMN_2211790	0.683126	0.000327446	23	0.508633
ECHS1	ILMN_1718132	0.682625	0.000332095	23	0.508633
COL5A3	ILMN_1796288	0.68112	0.000346387	23	0.508633
GPX4	ILMN_2378952	0.679616	0.000361208	23	0.508633
DULLARD	ILMN_2133638	0.678111	0.000376574	23	0.508633
PEX19	ILMN_1658759	0.675101	0.000409006	23	0.508633
LETM1	ILMN_1710668	0.673095	0.000431943	23	0.508633
LOC441956	ILMN_1719826	0.673095	0.000431943	23	0.508633
GLYCTK	ILMN_1791222	0.672594	0.000437848	23	0.508633
GLUL	ILMN_1653496	0.668581	0.000487646	23	0.538324
BCR	ILMN_1670398	0.667077	0.00050754	23	0.538324
PKD1L2	ILMN_2372316	0.66507	0.000535151	23	0.543959
NMB	ILMN_2347592	0.662061	0.00057899	23	0.564978
SMPD1	ILMN_1757370	0.655541	0.000684691	23	0.586887
BAI2	ILMN_1773109	0.652531	0.000738816	23	0.586887
SETDB1	ILMN_1718207	0.65203	0.000748184	23	0.586887
MAPK10	ILMN_2340131	0.645008	0.000890459	23	0.586887
ACP6	ILMN_2234343	0.644005	0.000912564	23	0.586887
OSTM1	ILMN_1720303	0.643503	0.000923791	23	0.586887
INPP4A	ILMN_1652647	0.643002	0.000935137	23	0.586887
NOL3	ILMN_2059797	0.643002	0.000935137	23	0.586887
FBXO16	ILMN_1715823	0.639992	0.00100575	23	0.586887
PGM1	ILMN_1800659	0.638989	0.00103028	23	0.586887
CABLES1	ILMN_1653001	0.638488	0.00104273	23	0.586887
FAM90A1	ILMN_1696684	0.636481	0.00109385	23	0.586887
KIAA0182	ILMN_1807767	0.636481	0.00109385	23	0.586887
NCSTN	ILMN_1735180	0.63598	0.00110696	23	0.586887
LOC642946	ILMN_1782178	0.633973	0.00116075	23	0.586887
FAM89A	ILMN_1712859	0.633472	0.00117454	23	0.586887
CNIH3	ILMN_1749071	0.632469	0.00120254	23	0.586887
ICA1	ILMN_1814787	0.632469	0.00120254	23	0.586887
PC	ILMN_2340347	0.632469	0.00120254	23	0.586887
NUTF2	ILMN_1655046	0.629961	0.00127506	23	0.586887
ADAMTS14	ILMN_2358134	0.62645	0.00138282	23	0.60896
PHKG1	ILMN_2113102	0.625447	0.00141501	23	0.60896
AGPAT2	ILMN_1681081	0.624444	0.00144782	23	0.60896
HP1BP3	ILMN_1701169	0.622939	0.00149827	23	0.619495
EPGN	ILMN_1815313	0.617924	0.00167736	23	0.650979
BTD	ILMN_1699728	0.61692	0.00171529	23	0.650979
MYO1C	ILMN_2329165	0.61692	0.00171529	23	0.650979
ZNF423	ILMN_1763602	0.61692	0.00171529	23	0.650979
BMP1	ILMN_1800412	0.611905	0.00191603	23	0.708205
AADAC	ILMN_1760414	0.609899	0.00200173	23	0.715467
DHX9	ILMN_1676285	0.609899	0.00200173	23	0.715467
MSRA	ILMN_2228180	0.609397	0.00202366	23	0.715467
MED10	ILMN_1707631	0.608394	0.00206813	23	0.720743
TNFRSF21	ILMN_1699695	0.60388	0.00227863	23	0.761469
MPV17	ILMN_1691090	0.60087	0.00242883	23	0.785937
POMC	ILMN_2403664	0.600369	0.00245466	23	0.785937
MAPK10	ILMN_1748281	0.599867	0.00248072	23	0.785937
BCL2L13	ILMN_2181445	0.598864	0.00253355	23	0.792383
LGI2	ILMN_1767900	0.595353	0.002726	23	0.831259
NDUFV2	ILMN_2086417	0.595353	0.002726	23	0.831259
SLC22A18AS	ILMN_1691048	0.593849	0.00281218	23	0.836624
AQP7	ILMN_1738494	0.591341	0.00296093	23	0.837819
CIDEA	ILMN_2390318	0.590839	0.00299146	23	0.837819
PGA5	ILMN_1717572	0.590839	0.00299146	23	0.837819
MKNK1	ILMN_1750429	0.58783	0.0031803	23	0.862037
CST6	ILMN_1698666	0.586827	0.00324543	23	0.869316
MMP9	ILMN_1796316	0.586325	0.00327842	23	0.869316
SCD	ILMN_1689329	0.583316	0.00348233	23	0.91338
ACADVL	ILMN_2263466	0.58131	0.00362412	23	0.91338
ENO1	ILMN_1710756	0.58131	0.00362412	23	0.91338
FBXL8	ILMN_1682037	0.579303	0.00377074	23	0.91338
APOF	ILMN_1809311	0.577297	0.00392231	23	0.91338
GSS	ILMN_1683462	0.574789	0.00411894	23	0.91338
FCGR2A	ILMN_1706523	0.574288	0.00415924	23	0.91338
KDELR3	ILMN_1798952	0.574288	0.00415924	23	0.91338
RER1	ILMN_1812067	0.574288	0.00415924	23	0.91338
LOC441150	ILMN_1743755	0.573285	0.00424084	23	0.91338
F2RL1	ILMN_1673113	0.572783	0.00428214	23	0.91338
FBLN2	ILMN_1721769	0.572783	0.00428214	23	0.91338
LOC647520	ILMN_1767546	0.572783	0.00428214	23	0.91338
VMO1	ILMN_1735910	0.57178	0.00436576	23	0.91338
WDR79	ILMN_1693669	0.571278	0.00440808	23	0.91338
INF2	ILMN_1727248	0.570777	0.00445074	23	0.91338
LACTB	ILMN_1693830	0.570275	0.00449374	23	0.91338
COPA	ILMN_1811615	0.56877	0.00462486	23	0.91338
LOC653604	ILMN_1793461	0.56877	0.00462486	23	0.91338
UBTD1	ILMN_1794914	0.56877	0.00462486	23	0.91338
GPR64	ILMN_2349071	0.567266	0.00475916	23	0.91338
C1ORF86	ILMN_2097790	0.566764	0.00480465	23	0.91338
IGF1	ILMN_1709613	0.566764	0.00480465	23	0.91338
SPI1	ILMN_2392043	0.566263	0.0048505	23	0.91338
COL1A1	ILMN_1701308	0.565761	0.00489672	23	0.91338
PCOLCE2	ILMN_1746888	0.565761	0.00489672	23	0.91338
SDHB	ILMN_1667257	0.565761	0.00489672	23	0.91338
DBNL	ILMN_2376289	0.564758	0.00499026	23	0.91338
EPM2AIP1	ILMN_1682658	-0.565761	0.00489672	23	0.91338
TMEM178	ILMN_1678403	-0.56877	0.00462486	23	0.91338
TUBB4	ILMN_1682459	-0.570777	0.00445074	23	0.91338
RANBP6	ILMN_1780842	-0.571278	0.00440808	23	0.91338
C3ORF63	ILMN_1661409	-0.57178	0.00436576	23	0.91338
LOC153364	ILMN_1769449	-0.5783	0.0038459	23	0.91338
NOL5A	ILMN_1705407	-0.579303	0.00377074	23	0.91338
LOC391347	ILMN_1654185	-0.58783	0.0031803	23	0.862037
HSPA2	ILMN_1766499	-0.590338	0.00302226	23	0.837819
LRBA	ILMN_1652160	-0.590839	0.00299146	23	0.837819
LOC285053	ILMN_1660832	-0.592344	0.00290065	23	0.837819
LOC374443	ILMN_1708905	-0.593849	0.00281218	23	0.836624
CXCL2	ILMN_1682636	-0.602375	0.00235272	23	0.775602
GOLSYN	ILMN_1738989	-0.604883	0.00223035	23	0.755686
SGK3	ILMN_1747020	-0.605886	0.00218294	23	0.750039
HS.562504	ILMN_1874323	-0.616419	0.00173452	23	0.650979
TWSG1	ILMN_1726967	-0.621434	0.0015502	23	0.630284
LOC647009	ILMN_1739045	-0.624444	0.00144782	23	0.60896
LOC136143	ILMN_1668228	-0.626952	0.00136697	23	0.60896
LOC439949	ILMN_1893633	-0.629961	0.00127506	23	0.586887
HS.545232	ILMN_1875380	-0.631466	0.00123111	23	0.586887
LOC643171	ILMN_1748666	-0.631967	0.00121676	23	0.586887
LOC651453	ILMN_1709948	-0.632469	0.00120254	23	0.586887
FLJ11151	ILMN_1662865	-0.633472	0.00117454	23	0.586887
RND3	ILMN_1759513	-0.639992	0.00100575	23	0.586887
HS.569566	ILMN_1838942	-0.650525	0.000776905	23	0.586887
SMARCA1	ILMN_2376258	-0.654036	0.000711311	23	0.586887

## Sheet: Table S5
Table S5. Top pathways identified from 116 genes correlated with time elapsed.
Ingenuity Canonical Pathways	p-value	Molecules
Adipogenesis pathway	0.000933254	AGPAT2,ZNF423,CEBPA,SETDB1,FGFRL1
Mitochondrial Dysfunction	0.00223872	SDHB,NCSTN,GPX4,MAPK10,NDUFV2
Atherosclerosis Signaling	0.0057544	MMP9,COL5A3,APOF,COL1A1
Glutamine Biosynthesis I	0.0060256	GLUL
LXR/RXR Activation	0.0060256	MMP9,SCD,APOF,ECHS1
Hepatic Fibrosis / Hepatic Stellate Cell Activation	0.00660693	MYL6,MMP9,COL5A3,COL1A1,IGF1
BMP signaling pathway	0.01	MAPK10,BMP1,ZNF423
Intrinsic Prothrombin Activation Pathway	0.0123027	COL5A3,COL1A1
Axonal Guidance Signaling	0.0144544	TUBB4A,MYL6,MMP9,BMP1,MKNK1,ADAMTS7,IGF1
Inhibition of Angiogenesis by TSP1	0.0158489	MMP9,MAPK10
Dendritic Cell Maturation	0.0162181	MAPK10,COL5A3,COL1A1,FCGR2A
Glutathione Biosynthesis	0.0177828	GSS
Production of Nitric Oxide and Reactive Oxygen Species in Macrophages	0.0229087	MAPK10,APOF,SPI1,RND3
ILK Signaling	0.0234423	MYL6,MMP9,MAPK10,RND3
Biotin-carboxyl Carrier Protein Assembly	0.0239883	BTD
UVC-Induced MAPK Signaling	0.0263027	MAPK10,SMPD1
Gα12/13 Signaling	0.0323594	MYL6,F2RL1,MAPK10
GDP-glucose Biosynthesis	0.0354813	PGM1
RhoA Signaling	0.0354813	MYL6,RND3,IGF1
Role of Osteoblasts, Osteoclasts and Chondrocytes in Rheumatoid Arthritis	0.0398107	MAPK10,BMP1,COL1A1,IGF1
Unfolded protein response	0.040738	HSPA2,CEBPA
Glucose and Glucose-1-phosphate Degradation	0.0416869	PGM1
Cardiac Hypertrophy Signaling	0.042658	MYL6,MAPK10,RND3,IGF1
IL-12 Signaling and Production in Macrophages	0.0446684	MAPK10,APOF,SPI1
Glioma Invasiveness Signaling	0.0457088	MMP9,RND3
Airway Pathology in Chronic Obstructive Pulmonary Disease	0.0467735	MMP9
Sphingomyelin Metabolism	0.0467735	SMPD1
Myc Mediated Apoptosis Signaling	0.047863	MAPK10,IGF1

## Sheet: Table S6
Table S6. Top networks identified from 116 genes correlated with time elapsed.
ID	Score	Focus Molecules	Top Diseases and Functions	Molecules in Network
1	34	18	Hematological System Development and Function, Inflammatory Response, Tissue Development	ACADVL,Akt,AMPK,BCL2L13,BCR,CXCL2,F Actin,FCGR2A,glutathione peroxidase,Glycogen synthase,GOT,GPX4,Ifn,Ige,IgG,IgG1,Igg3,Igm,Immunoglobulin,INPP4A,Interferon alpha,LETM1,LGALS1,MED10,mediator,N-cor,NADPH oxidase,NMB,OSTM1,RND3,SCD,SPI1,TNFRSF21,TUBB4A,TWSG1
2	29	16	Developmental Disorder, Hereditary Disorder, Metabolic Disease	ACP6,CLDN12,COPA,ECHS1,ERGIC2,FUNDC2,GPR64,GSE1,KIAA2026,MFSD5,MPV17,NCSTN,NDUFV2,NUP54,NUTF2,PEX3,PEX5,PEX10,PEX12,PEX13,PEX19,PEX26,PEX11B,PGM1,PHKG1,PXMP2,PXMP4,RER1,RRAGD,SACM1L,SLC25A17,TP53I3,UBC,UBTD1,VASN
3	27	15	Connective Tissue Development and Function, Tissue Morphology, Lipid Metabolism	Actin,AGPAT2,AQP7,CD3,CEBPA,CIDEA,DHX9,ENO1,GLUL,Gsk3,Histone h3,Histone h4,Hsp70,Hsp90,HSPA2,Insulin,Integrin,Jnk,KDELR3,Mapk,MSRA,MYL6,MYO1C,NOP56,P38 MAPK,PC,PI3K (complex),Pka,Pro-inflammatory Cytokine,Proinsulin,Rac,Ras homolog,RNA polymerase II,SETDB1,Vegf
4	25	14	Dermatological Diseases and Conditions, Developmental Disorder, Hereditary Disorder	BTD,BTG1,CPPED1,CRNKL1,CTDNEP1,CUL7,EEF2K,EPM2A,EPM2AIP1,FAM208A,FBXL8,FBXL15,FBXO16,GAR1,GLYCTK,HIST2H3D,IFITM3,KDM2A,LPIN2,LRBA,LSM1,MAD2L1BP,MBLAC2,NAF1,NOP10,ORC4,RANBP6,SKP1,SOD2,STK33,TMEM214,TUSC2,UBC,WRAP53,YRDC
5	20	12	Organismal Injury and Abnormalities, Connective Tissue Disorders, Developmental Disorder	20s proteasome,ADAMTS14,Alp,Ap1,APOF,BMP1,C/ebp,COL1A1,COL5A3,collagen,Collagen Alpha1,Collagen type I,Collagen type II,Collagen type III,Collagen type V,Collagen(s),ERK1/2,FBLN2,Fgf,G0S2,gelatinase,Growth hormone,GSS,HDL-cholesterol,IL1,IL-1R,Laminin,LDL,MMP9,PCOLCE2,PDGF BB,PSMB10,SMPD1,STAT5a/b,Tgf beta
6	18	11	Cellular Compromise, Cellular Assembly and Organization, Drug Metabolism	Alpha catenin,Beta Arrestin,C8orf44-SGK3/SGK3,caspase,Cg,Creb,cytochrome C,DBNL,E2f,EPGN,ERK,F2RL1,FSH,G protein alphai,Gpcr,HDL,IGF1,INF2,Lh,MAP2K1/2,MAPK10,Mek,MKNK1,NFkB (complex),NOL3,p85 (pik3r),PLC,POMC,Ras,Rock,Sapk,SMARCA1,TCR,Tnf (family),trypsin
7	18	11	Cancer, Cell-To-Cell Signaling and Interaction, Hematological System Development and Function	AADAC,AQP7,BAMBI,BRD8,CABLES1,CST6,DIAPH3,Enolase,EVPL,EXOC1,EXOC5,FAM90A1,FGF5,FGFR1,FGFRL1,GBP1,GPC1,growth factor receptor,HP1BP3,HSD11B2,HTRA3,ICA1,KLK1,LGMN,LMNA,MYC,NDUFS2,OSM,PGA5 (includes others),RARG,SLC16A3,SRC,TAT,TGM2,ZNF423
8	12	8	Lipid Metabolism, Molecular Transport, Small Molecule Biochemistry	ADAMTS7,ADCY7,ASGR1,ATXN1,BAI2,C1orf86,C5AR2,CPB2,CRADD,FANCF,FBXL7,FXN,G0S2,GLS,HCAR3,HNF4A,LACTB,MC3R,NFKBIL1,NPY2R,NPY5R,PEMT,PIK3R5,PPP1R3C,PTGFR,RB1,SDH,SDHB,SLC10A1,SLC22A18AS,SLC52A1,SYBU,TNF,Ubiquitin,ZFP64
9	2	1	Developmental Disorder, Endocrine System Disorders, Gastrointestinal Disease	PKD1L2,SBDS
10	2	1	Cancer, Endocrine System Disorders, Gastrointestinal Disease	ADAM11,ADAM23,LGI2

## Sheet: Table S7
Table S7. Intrinsic subtype concordance between pairs.
		Sample B
Study I		Basal-like	HER2-Enriched	Luminal A	Luminal B	Normal-like	Total
Sample A	Basal-like	1	0	0	0	0	1
	HER2-Enriched	0	0	0	0	0	0
	Luminal A	0	0	13	1	1	15
	Luminal B	0	0	1	5	0	6
	Normal-like	0	0	0	0	1	1
	Total	1	0	14	6	2	23
		Surgery
Study II		Basal-like	HER2-Enriched	Luminal A	Luminal B	Normal-like	Total
Diagnosis	Basal-like	0	0	0	0	0	0
	HER2-Enriched	0	0	0	1	0	1
	Luminal A	0	0	32	6	1	39
	Luminal B	0	0	4	10	0	14
	Normal-like	0	0	2	0	0	2
	Total	0	0	38	17	1	56

## Sheet: Table S8
Table S8. Top pathways identified in Study II.
Canonical Pathways	B-H p-value	Molecules
IL-17A Signaling in Fibroblasts	0.00512861	FOS,JUN,CEBPD
Glucocorticoid Receptor Signaling	0.00562341	FOS,JUN,DUSP1,SGK1,TSC22D3
Thrombopoietin Signaling	0.00562341	MYC,FOS,JUN
CXCR4 Signaling	0.00562341	FOS,JUN,RHOB,EGR1
ERK5 Signaling	0.0057544	MYC,FOS,SGK1
ILK Signaling	0.0060256	MYC,FOS,JUN,RHOB
Prolactin Signaling	0.0060256	MYC,FOS,JUN
Regulation of IL-2 Expression in Activated and Anergic T Lymphocytes	0.0060256	FOS,JUN,TOB1
PDGF Signaling	0.0060256	MYC,FOS,JUN
IGF-1 Signaling	0.00977237	FOS,JUN,CYR61
Colorectal Cancer Metastasis Signaling	0.00977237	MYC,FOS,JUN,RHOB
Cholecystokinin/Gastrin-mediated Signaling	0.00977237	FOS,JUN,RHOB
IL-17A Signaling in Gastric Cells	0.0109648	FOS,JUN
TNFR2 Signaling	0.011749	FOS,JUN
HMGB1 Signaling	0.011749	FOS,JUN,RHOB
P2Y Purigenic Receptor Signaling Pathway	0.011749	MYC,FOS,JUN
PI3K Signaling in B Lymphocytes	0.0125893	FOS,JUN,ATF3
GNRH Signaling	0.0128825	FOS,JUN,EGR1
Role of Macrophages, Fibroblasts and Endothelial Cells in Rheumatoid Arthritis	0.0128825	MYC,FOS,JUN,CEBPD
Aryl Hydrocarbon Receptor Signaling	0.0138038	MYC,FOS,JUN
April Mediated Signaling	0.0154882	FOS,JUN
MIF Regulation of Innate Immunity	0.0158489	FOS,JUN
B Cell Activating Factor Signaling	0.0158489	FOS,JUN
UVC-Induced MAPK Signaling	0.0165959	FOS,JUN
iNOS Signaling	0.0169824	FOS,JUN
TNFR1 Signaling	0.0186209	FOS,JUN
Endothelin-1 Signaling	0.0186209	MYC,FOS,JUN
RAR Activation	0.0186209	FOS,JUN,DUSP1
Molecular Mechanisms of Cancer	0.0186209	MYC,FOS,JUN,RHOB
CD27 Signaling in Lymphocytes	0.0186209	FOS,JUN
NRF2-mediated Oxidative Stress Response	0.0186209	FOS,JUN,JUNB
Production of Nitric Oxide and Reactive Oxygen Species in Macrophages	0.0186209	FOS,JUN,RHOB
UVB-Induced MAPK Signaling	0.0186209	FOS,JUN
IL-2 Signaling	0.0186209	FOS,JUN
IL-8 Signaling	0.0186209	FOS,JUN,RHOB
ERK/MAPK Signaling	0.0186209	MYC,FOS,DUSP1
ErbB2-ErbB3 Signaling	0.0186209	MYC,JUN
EGF Signaling	0.0186209	FOS,JUN
ATM Signaling	0.0199526	JUN,GADD45B
CCR5 Signaling in Macrophages	0.020893	FOS,JUN
Estrogen-Dependent Breast Cancer Signaling	0.020893	FOS,JUN
Pyridoxal 5'-phosphate Salvage Pathway	0.0213796	PDXK,SGK1
CD40 Signaling	0.0213796	FOS,JUN
Erythropoietin Signaling	0.0213796	FOS,JUN
Neurotrophin/TRK Signaling	0.0213796	FOS,JUN
IL-10 Signaling	0.0213796	FOS,JUN
GDNF Family Ligand-Receptor Interactions	0.0213796	FOS,JUN
Chemokine Signaling	0.0213796	FOS,JUN
Renal Cell Carcinoma Signaling	0.0218776	FOS,JUN
IL-3 Signaling	0.0223872	FOS,JUN
Toll-like Receptor Signaling	0.0223872	FOS,JUN
JAK/Stat Signaling	0.0223872	FOS,JUN
LPS-stimulated MAPK Signaling	0.0223872	FOS,JUN
Signaling by Rho Family GTPases	0.0239883	FOS,JUN,RHOB
Ceramide Signaling	0.025704	FOS,JUN
ErbB Signaling	0.0281838	FOS,JUN
RANK Signaling in Osteoclasts	0.0281838	FOS,JUN
UVA-Induced MAPK Signaling	0.0281838	FOS,JUN
TGF-β Signaling	0.0281838	FOS,JUN
PPAR Signaling	0.0295121	FOS,JUN
IL-1 Signaling	0.0295121	FOS,JUN
T Cell Receptor Signaling	0.030903	FOS,JUN
p53 Signaling	0.0323594	JUN,GADD45B
CDK5 Signaling	0.0323594	FOSB,EGR1
HGF Signaling	0.0354813	FOS,JUN
Corticotropin Releasing Hormone Signaling	0.0354813	FOS,JUN
Role of Tissue Factor in Cancer	0.0354813	EGR1,CYR61
CD28 Signaling in T Helper Cells	0.0354813	FOS,JUN
Renin-Angiotensin Signaling	0.0354813	FOS,JUN
PKCθ Signaling in T Lymphocytes	0.0354813	FOS,JUN
p38 MAPK Signaling	0.0389045	MYC,DUSP1
14-3-3-mediated Signaling	0.0389045	FOS,JUN
IL-6 Signaling	0.0389045	FOS,JUN
Cdc42 Signaling	0.0436516	FOS,JUN
IL-12 Signaling and Production in Macrophages	0.047863	FOS,JUN
Relaxin Signaling	0.047863	FOS,JUN

## Sheet: Table S9
Table S9. Top networks identified in Study II.
ID	Score	Focus Molecules	Top Diseases and Functions	Molecules in Network
1	27	12	Neurological Disease, Cell Death and Survival, Cellular Growth and Proliferation	Ap1,ATF3,BCR (complex),BHLHE40,C/ebp,Calcineurin protein(s),CaMKII,CCL3L3,CYR61,DUSP1,EGR1,ERK1/2,Fcer1,FOSB,GADD45B,GC-GCR dimer,Gm-csf,HBA1/HBA2,Ige,IL12 (complex),JINK1/2,JUN/JUNB/JUND,JUNB,MAP2K1/2,Nfat (family),PDGF BB,Rar,RASD1,Sapk,SERCA,STAT5a/b,Tgf beta,thymidine kinase,thyroid hormone receptor,TSC22D3
2	19	9	Endocrine System Disorders, Gastrointestinal Disease, Metabolic Disease	Akt,Alp,BTG2,calpain,Cdc2,CEBPD,Cg,Collagen type I,Creb,Cyclin A,Cyclin E,E2f,ERK,Fgf,FSH,GNRH,Growth hormone,Gsk3,HBB,Hsp27,IL1,Integrin,JUN,LDL,Lh,Mek,Pdgf (complex),PDXK,Pkg,Rb,RGS2,RHOB,Rock,SGK1,TOB1
3	9	5	Cell Morphology, Visual System Development and Function, Hereditary Disorder	APOLD1,ARHGEF25,ARID3A,CD163,COPS5,DSG3,FBXL18,FN1,FPR1,IgG,IgG1,Insulin,Jnk,KLK8,KRT13,mir-101,mir-188,miR-532-5p (and other miRNAs w/seed AUGCCUU),NMDA Receptor,P38 MAPK,PDPN,PIP5K1B,Pka,PTPN22,RGS1,RNY5,SERPINB7,SF3A3,SNORD3A,SSB,TGFBI,Tnf (family),TROVE2,VGF,ZNF622
4	5	3	Gene Expression, RNA Damage and Repair, RNA Post-Transcriptional Modification	26s Proteasome,ADRB,caspase,CD3,Ck2,Endothelin,estrogen receptor,Focal adhesion kinase,FOS,Gpcr,Hdac,Histone h3,Histone h4,Hsp70,Igm,IKK (complex),Immunoglobulin,Mapk,MYC,NFkB (complex),Nicotinic acetylcholine receptor,Notch,PI3K (complex),Pkc(s),Rac,Ras,Ras homolog,RNA polymerase II,Sos,TCF,TCR,TSH,Ubiquitin,Vegf,ZFP36
5	3	2	Lipid Metabolism, Small Molecule Biochemistry, Drug Metabolism	ADNP,ALDH1A3,B4GALNT1,CBR3,CTH,GM2A,GOLM1,GSR,HERC1,HSD17B7,HSD3B2,LECT2,LOC102724428/SIK1,MAN1A2,MAOA,MC4R,MGST1,MT1A,NDUFA8,NDUFB4,NDUFS7,NEFM,NUCB2,RABEP2,RGS7,SCO2,Sf1,STAT,SYNPO,TNF,TPP2,UBC,WBSCR22,WNT10B,ZFP36L2
6	3	1	Cancer, Organismal Injury and Abnormalities, Reproductive System Disease	NUFIP1,SNORD13

## Sheet: Table S10
Table S10. Top 20 genes identified in Study I and their p-value in Study II.
STUDY I						STUDY II
Accession	Symbol	Parametric p-value	FDR	FC		Parametric p-value	FDR	FC
NM_005252	FOS	< 1e-07	< 1e-07	4		0.0144135	0.194	1.63934
NM_002922	RGS1	< 1e-07	< 1e-07	3.22581		0.0041125	0.159	1.36986
NM_004417	DUSP1	< 1e-07	< 1e-07	3.125		0.0003112	0.133	1.72414
NM_000517	HBA2	< 1e-05	0.00274	-2.9		0.100409	0.333	1.23457
NM_000518	HBB	< 1e-05	0.00555	-2.83		0.670434	0.828	1.06383
NM_000517	HBA2	< 1e-05	0.00737	-2.64		0.100409	0.333	1.23457
NM_000558	HBA1	< 1e-04	0.00819	-2.39
NM_006732	FOSB	< 1e-06	0.000882	2.38095		0.0013963	0.138	2.08333
NR_001571	RNY5	< 1e-04	0.0191	-2.15
NM_001964	EGR1	< 1e-06	0.00139	2.04082		0.447993	0.673	1.11111
NM_001554	CYR61	< 1e-05	0.00242	2.04082		0.0837317	0.312	1.25
NM_003407	ZFP36	< 1e-07	< 1e-07	2		0.0005431	0.133	1.53846
NR_006882	SNORD3D	< 1e-06	0.00124	1.85185
NR_001449	TRK1	< 1e-07	< 1e-07	-1.75		0.156606	0.404	-1.05
NM_002228	JUN	< 1e-07	< 1e-07	1.69492		0.0058725	0.171	1.33333
NM_005627	SGK	< 1e-06	0.000404	1.63934		0.0003264	0.133	1.26582
NM_005627	SGK1	< 1e-05	0.00246	1.6129		0.0003264	0.133	1.26582
NR_006881	SNORD3C	< 1e-04	0.00957	1.6129
NR_006880	SNORD3A	< 1e-04	0.011	1.6129
NM_005627	SGK1	< 1e-04	0.0155	1.5625		0.0003264	0.133	1.26582
